# Supplementary material for: Experiences of care for self-harm in the emergency department: comparison of the perspectives of patients, carers and practitioners
Source: BJPsych Open. 2021 Sep 22;7(5):e175. doi: 10.1192/bjo.2021.1006 (PMC8485342; doi:10.1192/bjo.2021.1006)
Supplement: Supplementary file 1 [file bjosup.zip]

Archive with 2 entries (2 files):
- S2056472421010061sup001.docx
- S2056472421010061sup002.pdf
